# Supplementary material for: Points to Consider in Health Assessment of Adult Patients with Primary Antibody Deficiencies
Source: J Clin Med. 2023 Sep 17;12(18):6018. doi: 10.3390/jcm12186018 (PMC10532356; doi:10.3390/jcm12186018)
Supplement: Supplementary file 1 [file jcm-12-06018-s001.zip]

Archive with 1 entries (1 files):
- jcm-2467435-supplementary.pdf
